# Supplementary material for: International medical graduates: how can UK psychiatry do better?
Source: BJPsych Bull. 2021 Oct;45(5):299–304. doi: 10.1192/bjb.2020.118 (PMC8477154; doi:10.1192/bjb.2020.118)
Supplement: Supplementary file 1 [file S2056469420001187sup001.zip]

Archive with 7 entries (7 files):
- coi_disclosure_Tracy.pdf
- coi_disclosure_Subodh.pdf
- coi_disclosure_Shevonne.pdf
- coi_disclosure_Raka.pdf
- coi_disclosure_Oyebode.pdf
- coi_disclosure_O'Hara.pdf
- coi_disclosure_Emmeline.pdf
